# Supplementary material for: Transcriptome analysis of the differences in gene expression between testis and ovary in green mud crab (Scylla paramamosain)
Source: BMC Genomics. 2014 Jul 11;15(1):585. doi: 10.1186/1471-2164-15-585 (PMC4124137; doi:10.1186/1471-2164-15-585)
Supplement: Supplementary file 2 — Additional file 2: Electrophoretic result (Figure S1) and expression pattern (Figure S2) for Sp-VgR from green mud crab tissues in different stages of developing ovaries by qRT-PCR. (ZIP 45 KB) [file 12864_2013_6318_MOESM2_ESM.zip]

Archive with 4 entries (4 files):
- 9622841049436572_add6.xls
- 9622841049436572_add7.xlsx
- 9622841049436572_add8.xlsx
- 9622841049436572_add9.xlsx
