# Supplementary material for: Transcriptome analysis of the differences in gene expression between testis and ovary in green mud crab (Scylla paramamosain)
Source: BMC Genomics. 2014 Jul 11;15(1):585. doi: 10.1186/1471-2164-15-585 (PMC4124137; doi:10.1186/1471-2164-15-585)
Supplement: Supplementary file 2 — Additional file 2: Electrophoretic result (Figure S1) and expression pattern (Figure S2) for Sp-VgR from green mud crab tissues in different stages of developing ovaries by qRT-PCR. (ZIP 45 KB) [file 12864_2013_6318_MOESM2_ESM.zip › 9622841049436572_add6.xls]

## Sheet: Sheet1
Table S4 Amplification efficiency of qRT-PCR of S. paramamosain
Gene serial number	Amplification efficiency	Gene serial number	Amplification efficiency
CY01	0.967	LC11	0.9883
CY02	0.9578	LC23	0.9003
CY03	1.0096	LC25	0.9692
CY04	0.95	LC27	0.96
CY05	0.97	LC66	0.9777
CY06	0.98	LC69	0.988
CY07	0.9621	LC78	0.9759
CY08	0.9921	LC87	0.9221
CY09	0.9714	LC89	0.961
CY10	0.9157	LC91	0.9675
CY11	0.9635	JC02	0.9562
CY12	0.9856	JC27	0.9864
CY13	0.9658	JC33	0.9704
CY14	0.9956	JC36	0.9539
CY15	0.9742	JC53	0.9867
CY16	0.9985	JC60	0.9563
CY17	0.9512	JC90	0.9414
18S rRNA	0.9756
