# Supplementary material for: Transcriptome analysis of the differences in gene expression between testis and ovary in green mud crab (Scylla paramamosain)
Source: BMC Genomics. 2014 Jul 11;15(1):585. doi: 10.1186/1471-2164-15-585 (PMC4124137; doi:10.1186/1471-2164-15-585)
Supplement: Supplementary file 2 — Additional file 2: Electrophoretic result (Figure S1) and expression pattern (Figure S2) for Sp-VgR from green mud crab tissues in different stages of developing ovaries by qRT-PCR. (ZIP 45 KB) [file 12864_2013_6318_MOESM2_ESM.zip › 9622841049436572_add7.xlsx]

## Sheet: Sheet1
Table S5 qRT-PCR confirmation of gonad-differentially expressed transcripts of S. paramamosain
Experiment No.	Sequence No.	Forward primer (5'to 3')	Reverse primer (5'to 3')	size(bp)	Annotation	Bioinformatics analysis (Fisher P Test)	qPCR validation (T-Test)
CY01	common_gene_1001	TGGCAACTACAAAGACCACCAA	GCCGCTTCATCCTCTTCCATC	170	Unknown	8.61088e-250	**
CY02	common_gene_224	AGCCTGTGTGCCTTGGGTCATTTG	GCCAGAACCTCCAAGTGCTCCAG	184	histone H2A-like protein [Arabidopsis thaliana]	1.0834e-247	**
CY03	common_gene_1666	CACCGAAGAAGAGGCCCCGCTAC	TGGACGCTCACACCTGTTCACCTG	152	Unknown	4.81122e-136	*
CY04	common_gene_4836	GGCGCGTGAAGGACACATGAGAG	TGCCAGTGTGCATGAAGGACAAGG	120	Unknown	1.38295e-77	*
CY05	common_gene_390	TTCCAACACCTCCACAGCCTTAGC	AGGATGCTGAGGCGGGTGATGG	155	chaperonin containing TCP1 subunit 4 (delta)-like protein [Scylla paramamosain]	1.33789e-64	*
CY06	common_gene_1192	TGCAGTCACACGCCTCACCATG	AAGCAGCAACCAAAGGGACTACCG	117	Unknown	3.71043e-62	**
CY07	common_gene_3348	AGTCAGGCGTTCTGTGGCTTCCC	TGCTGCTGTGGTAGACGGTCACTG	241	Unknown	1.95636e-55	*
CY08	common_gene_914	GCCTCACCACCTCTAATGGACACC	ACCTCTCACTCACACGCATGAACC	161	Unknown	1.76743e-51	**
CY09	common_gene_5445	TCGGCAGCAGGAACAGAAGTCAAG	GCCATCACACGAAAGCCATCACTG	126	Unknown	7.11667e-49	*
CY10	common_gene_4096	AGGGTGTGTTGCGGTCACGGGTTC	GCCCACAGCAGACTCCCCAAGCAG	218	Unknown	3.15309e-48	*
CY11	common_gene_160	TTGGGGTTGGGCTGTGAGGCATAG	GGGCGGTGTTCGTTTCGGCAAG	165	ribosomal protein L6e [Carabus granulatus]	1.25092e-44	*
CY12	common_gene_129	GGTTGTGCTGTGGCTGACGATGTG	AGCCTGACACCTGGAACCTACTGC	244	protein-disulfide isomerase [Scylla paramamosain]	6.02862e-40	*
CY13	common_gene_570	CCACAGACTCCACTCGTCGCCTTG	TTGTTGCCGACTCCGTGGGTGATG	121	Sorting nexin-12 [Camponotus floridanus]	3.86835e-33	**
CY14	common_gene_563	ACAACACGGAGAAGCGGTCAAAGC	GTCCTCCTCCAGTGACGCCTCTTG	170	ribosomal protein L39, putative [Ixodes scapularis]	3.05469e-26	*
CY15	common_gene_291	AGTGGGGTGGGCCATCAT	TCTTCTGGTCTCGGGTCAACAT	137	clathrin heavy chain [Libinia emarginata]	0.0137821	*
CY16	common_gene_1754	GGTGTTGCCGTCACGTATGG	CCCCGAGCCCTGGAAGAT	135	farnesoic acid O-methyltransferase long isoform [Scylla paramamosain]	4.93159e-05	*
CY17	common_gene_5170	TTTTCCTTTGGACTTGTTTTGTGG	GGCTTTGAGATATTCCTCCTCTTGTA	142	PREDICTED: lymphokine-activated killer T-cell-originated protein kinase-like [Ornithorhynchus anatinus]	1.24356e-09	**
CY18	common_gene_3268	CAGCGAATCCTGTGCTTGGTAACG	CAGCCAGTACCCAATGCACCCTAC	152	Unknown	1.9743e-122	N
CY19	common_gene_975	GAGGAACACACCACACAGGCAACG	CGCTGGTCATGGGAAACCGCAAAG	248	Unknown	6.60466e-82	N
CY20	common_gene_2024	GCTGAAGGAGGCGGTGAAGGAGTG	GGGCTTGAAGGTGGTGACGCTCTG	245	Unknown	4.46057e-80	N
CY21	common_gene_4951	TCCGTTCGGGAGCAGATCATTTGG	TGTGGTTGAGTGGGTGGATGGATG	233	Unknown	2.80172e-73	N
CY22	common_gene_441	CTGGCCCTGGACTGCTGCTGTTAC	GCTTCCTTGCGTGCTTCTGGTTCG	247	conserved hypothetical protein [Pediculus humanus corporis]	5.23654e-71	N
CY23	common_gene_1080	GGAAGGTGTGACAGGACAGCGTAG	CACCAACACGTCACAAGTCAGTGG	110	Unknown	6.20545e-67	N
CY24	common_gene_5529	TCCTCCTTCTTGCGGCGTCTCTTG	GTCCCTTGCCCTCTGTGCCTCTTG	100	Unknown	4.92465e-64	N
CY25	common_gene_2492	GCCCGCTGGTCCAGAACTTGAAG	GGCACCGCAAGCCGGAGATAATG	220	Unknown	1.12246e-62	N
CY26	common_gene_2448	TGTCTGTGTGTTGGCAGTGTCCTC	TGGCACCATGCACGAGTCTTCTTC	201	Unknown	5.0515e-61	N
CY27	common_gene_5435	TGCCGAACTCTGCTGAATTTCCAC	GGCCACACACATGCACACACAC	245	Unknown	2.47213e-60	N
CY28	common_gene_3117	AGGGAGCAAAGAGTCACGGGAACC	GTCGAGAAAGCAACACCGGCAACC	180	Unknown	5.0515e-61	N
CY29	common_gene_2053	CCAGAGACAGGGACGATGAGAGAC	TCGCTGTACTCTTGCTTGCTCTCC	115	Unknown	6.58508e-57	N
CY30	common_gene_2066	ACAAGCCTGCTCAGACCACGACAC	ACGTCCTCCTCCCATCCTGTCTCC	223	Unknown	9.14005e-57	N
CY31	common_gene_4128	GCATCGCTCGCCGCTGTTATGG	AGCCAGCACTGCACAGAACACTCC	173	Unknown	2.69465e-56	N
CY32	common_gene_3568	TGGTGATGAAGAGTGCAGCGAAAG	ACTTTCCCCTCTGCCTGAATCTGG	106	Unknown	4.28742e-56	N
CY33	common_gene_161	ACCACACCAGTCACAAGCCAGCAG	CCAGCCATCGCATCCACCACAACC	122	60S ribosomal protein L13A [Cherax quadricarinatus]	1.27739e-53	N
CY34	common_gene_4944	GCGAGGGAGAAGGAAGGCAAGGG	GCACAGGACCAGGTGGCGTAACTC	135	Unknown	1.58171e-53	N
CY35	common_gene_1846	CAGAGTACGTCAATGCAGCACACC	ATGCCGTCAGCCACCATGATCTG	109	Unknown	2.02307e-51	N
CY36	common_gene_905	GGATTTGCGAGCGGCCTGGGTTTC	GGTGCGCGGGGAGACTAGTGAGAG	104	Unknown	1.07077e-50	N
CY37	common_gene_3618	CCTGCTTTCCCCTCCCTCACTCAC	GGCAATGATGCTTGAGCCCTCACC	108	Unknown	1.43218e-50	N
CY38	common_gene_5142	GCAGAGGGTCACCAACACACAGAG	GCCCATTCGTGGAAGGGACAACC	116	Unknown	4.80782e-50	N
CY39	common_gene_3422	TTCCAGCCGTCAGCAAACATTACC	CTGGTGGTGAGCCGTGACTTGG	139	Unknown	1.09635e-49	N
CY40	common_gene_6388	TCATTGGAGGAACTGCGGACTTGG	TGCTGCCCTGGCTATTTCTGGATG	182	Unknown	4.07727e-48	N
CY41	common_gene_5172	GCGAACGGTAGCCACTTGCATTGC	TGGGGCTGCGGGGTTCTCCTC	109	Unknown	6.09588e-48	N
CY42	common_gene_4108	AGGTGGCTGATGTCATCGGCAATG	CGGGAGGAAGTGAGTCGGTTTGAG	191	Unknown	9.01559e-48	N
CY43	common_gene_1671	TGCTTGTTCACTGCCTCCGATGTC	ATGGAATGGTGCGTGCTGCCAAG	176	PREDICTED: exosome complex exonuclease RRP40 [Apis mellifera]	2.62917e-42	N
CY44	common_gene_183	CGGGCGTGGTGGATGGACTTGG	AATGCTCTGCTGCGTCGTCTGGTG	158	ribosomal protein S9 [Procambarus clarkii]	8.96171e-41	N
CY45	common_gene_1674	ACGGAGGGGTGGCTGGAGTTTAAG	CGCTGCTTCAGGTATGCCCACTTG	161	Activator of basal transcription, putative [Pediculus humanus corporis]	1.3322e-38	N
CY46	common_gene_374	AGGCGGAGCAGAACAAGCACCATG	GGCGGTCCACGTCCAGGTCCAG	115	DNA-binding nuclear protein p8 [Glossina morsitans morsitans]	8.67752e-35	N
CY47	common_gene_174	GCCTCAGCCATGCCTCAGGAACAG	GCACAGCCACAGCCTCCTCAACC	190	PREDICTED: similar to poly A binding protein isoform 4 [Tribolium castaneum]	5.55055e-33	N
CY48	common_gene_21	TGGTCATCTCTCAACTGGGCAAGG	TCCTGTCCTCCTGAATGGTCAAGC	198	Coatomer subunit epsilon [Harpegnathos saltator]	4.32342e-32	N
CY49	common_gene_4240	AGGGCCAGCATGAGCGGTTAGTG	TGGTGGTAGCCAAGCCGTCCAG	162	PREDICTED: protein phosphatase 1K, mitochondrial-like [Oreochromis niloticus]	2.50436e-31	N
CY50	common_gene_3158	ACGCCAATCTTTCGCTGCATCAAC	CTCGGAGCGTTGGCTTCCTGTG	118	ubiquitin-conjugating enzyme E2 G1, putative [Pediculus humanus corporis]	1.43629e-29	N
CY51	common_gene_292	TGAGGTGTCGCAGTTCAGCAGATG	ACCAGCACCGTCCAGATGAGAGG	168	myosin II essential light chain-like protein [Scylla paramamosain]	1.64728e-28	N
CY52	common_gene_4753	CCACTGCCAACTGGAAGACAC	CGGACACTGGGATGAGGGA	110	cAMP-dependent protein kinase catalytic subunit, putative [Pediculus humanus corporis]	0.0390476	N
CY53	common_gene_1	TTGGTTTGGCTGACCTCTTTACG	GCCCATCTGGCAGGTAGCA	231	Kinesin light chain [Acromyrmex echinatior]	0.00023031	N
CY54	common_gene_634	CTTGAATGGATTAGCTTGCCTGTA	TGCTCCGAAGATTGGTGAAAA	195	PCNA [Eriocheir sinensis]	2.72903e-16	N
CY55	common_gene_504	CAAGGGCATCATACCAAACTCC	CGGTCCATCTCCCCAGCATT	233	PREDICTED: kinesin-like protein KIF3A-like [Meleagris gallopavo]	0.0307007	N
CY56	common_gene_2962	TTCTCCATCAAGTCAAGGATTCTAC	CAAGCTCTGGTCATTGTGCC	197	PREDICTED: similar to DEAD box ATP-dependent RNA helicase [Tribolium castaneum]	0.00143113	N
CY57	common_gene_1966	TGAGTCAGGACAGGAGGACAAGA	GGTCAGGGAAAATGGATGGC	142	PREDICTED: similar to heat shock protein 4, like [Ciona intestinalis]	0.0242313	N
CY58	common_gene_105	GAGAATGTAAACAAGATACCGAGTCAA	CAGAACCGAGTGTACCTGGGAG	220	prohibitin 2 [Penaeus monodon]	0.000230725	N
CY59	common_gene_196	TTGGCTGATAACTCTTCTCCTTGG	CCAGCACCTCATCGTCCTTGTT	236	selenoprotein M [Eriocheir sinensis]	1.05984e-07	N
CY60	common_gene_5057	CTGAGACTCCCACGTCCTCCC	CCTTCCAGCCGCCACCTAC	191	testis kinesin-like protein KIFC1 [Eriocheir sinensis]	2.74498e-09	N
* indicates significantly differential expression(P<0.05),** indicates most significantly differential expression (P<0.01). N indicates no difference.
