# Supplementary material for: Transcriptome analysis of the differences in gene expression between testis and ovary in green mud crab (Scylla paramamosain)
Source: BMC Genomics. 2014 Jul 11;15(1):585. doi: 10.1186/1471-2164-15-585 (PMC4124137; doi:10.1186/1471-2164-15-585)
Supplement: Supplementary file 2 — Additional file 2: Electrophoretic result (Figure S1) and expression pattern (Figure S2) for Sp-VgR from green mud crab tissues in different stages of developing ovaries by qRT-PCR. (ZIP 45 KB) [file 12864_2013_6318_MOESM2_ESM.zip › 9622841049436572_add8.xlsx]

## Sheet: Sheet1
Table S6 Semi-quantitative PCR confirmation of testis-specifically expressed transcrips of S. paramamosain
Experiment No.	Sequence Name	Forward primer (5'to 3')	Reverse primer (5'to 3')	size(bp)	Annotation	Bioinformatics analysis	Semi-quantitive PCR validation	qRT-PCR validation (T-Test)
JC20	9_isotig01533	ACCGCCTGACCTCCTACATACC	AACAGGAAGACACGGGGAAAA	148		testis-specific	testis-specific	\
JC44	9_isotig00082	CTCCGTCACGCACATTCCAGTCAG	TGGCTGGGTGCAGATGTTGTTGAG	224		testis-specific	testis-specific	\
JC48	9_isotig01828	GTGGTGGTGTCCCTGGCAGGCTTC	GGGCGTGGGAGGGCGAGATGTG	130		testis-specific	testis-specific	\
JC50	9_isotig00136	GCAGGACGGGCCGACATCACAG	GGCGGGTCTCAGATGCTGGCAATG	145		testis-specific	testis-specific	\
JC51	9_isotig00650	CCACGCCATCCCTCCGCTGAAAC	CCGCTCTGCCCCACACCTCCTAAC	212		testis-specific	testis-specific	\
JC55	9_isotig01984	CCCTTCTTCCCACGCCCGACAC	TGGAGGACAAGGCAGCGGTTACAG	150		testis-specific	testis-specific	\
JC61	9_isotig00591	GATCCGCAGAGCACATCCGAGAGC	ATGTCCGTCCTCCCGTCGTAGTCC	157		testis-specific	testis-specific	\
JC65	9_isotig01923	GCCTCCTCTTCTGCTCCACCTACG	TGACCAAGAGCCACCCACCATTCG	173		testis-specific	testis-specific	\
JC66	9_isotig00755	TGCGATAGCGATGCGGCGATAGTG	CACAACGGGGCGGCTCTAAGGAAG	140		testis-specific	testis-specific	\
JC73	9_isotig01769	TCGGTGAGGGTGACGGGGTAAGG	AGACGGTGACACGCTTCCTATCGG	133		testis-specific	testis-specific	\
JC74	9_isotig01487	CCAGGGGAGCAGGGGAGGTGTTC	GGTGGTCGTGCTGCCGCTTCC	234		testis-specific	testis-specific	\
JC85	9_isotig07063	CAGTTCCCAGTGGCCCGTGTTCG	GGAAGATGTGCCGTGCGGTAATGC	184	PREDICTED: similar to Histone H2A [Hydra magnipapillata]	testis-specific	testis-specific	\
JC95	9_isotig03438	GCCGGGATGTCGCCAAGCAATTG	CGCCAATGCACATACCACCGAACG	129	protein transport protein Sec61 subunit alpha isoform, putative [Perkinsus marinus ATCC 50983]	testis-specific	testis-specific	\
JC02	9_isotig01755	CACAGTACATAGAGGCGAACCC	AGCCCAGGAGCCCTTTAGGA	180		testis-specific	no specific	**
JC03	9_isotig00625	GGTGGCGGTGGTAGCAGCAGTG	CCCGAATGGCTTGTCCCGAATCCC	120		testis-specific	no specific	N
JC06	9_isotig00054	GCCACAGTGAGAGTGCGTGCGTAG	GGTGCTGCCCGTGTCTTCTGCTC	131		testis-specific	no specific	N
JC07	9_isotig03042	GCATATCGCCGTGTTCCTCCTTGG	TGCTGCTGCTGCCGCTTGTTAAG	139		testis-specific	no specific	N
JC12	9_isotig00084	TGATGGGGTGATTGACGAGG	GATGGGGATGGTATTGGAAGC	182		testis-specific	no specific	N
JC22	9_isotig01250	GTCTAGCGGCAGGAGGATCGGTTC	CGACGCCATTGCTCTGAGGTACGG	211		testis-specific	no specific	N
JC24	9_isotig00767	CCTACGGCTCATTAGAATCCCTT	TAGCGCACGCTTCACAGTCC	147		testis-specific	no specific	N
JC26	9_isotig02336	ACGGCACTGCTGTTGTCCCCTTTC	AAACCACGCCTGCTCCCGAAACC	178		testis-specific	no specific	N
JC27	9_isotig00967	ACAGAAGCAGGCAAGGAGTTCCAG	CTCTCTCTCACCGCCGCAATGTTG	235		testis-specific	no specific	*
JC28	9_isotig00088	CCTGAACGTAACGCCTGGTTGCTC	CCGGCCTCCCGTCGCATCC	120		testis-specific	no specific	N
JC33	9_isotig05149	CCAAGAAGAGCAAAGCACCACAGG	AGGGGAGATTTGGCCTCCGTTAAG	209		testis-specific	no specific	*
JC34	9_isotig04638	CACGATACATAGAGGCGAACCC	GCCATTGCCCATTGGATTT	63		testis-specific	no specific	N
JC35	9_isotig01530	AGGGACATGGCGGCTGAGGAGAC	GAGCGGGACAATGCCACCAAGGG	238		testis-specific	no specific	N
JC36	9_isotig00150	GCTGGCGGACATAACGGTAATGGC	AGCAAGTGGAGGTGGTGGAAGGC	133		testis-specific	no specific	*
JC41	9_isotig01653	CCGTAGGGTGTGTGGTGGCGTCTC	CCGACTGGAGCTGGCTGGATCTGG	127		testis-specific	no specific	N
JC46	9_isotig01092	CGCTGTCCTTGACGCCCACGAG	GCCATCTGTATGACCGCCCTCCTG	118		testis-specific	no specific	N
JC47	9_isotig00076	TGTCCTGTCCTGTGCCTGACTACG	CAGAACGCCCAGCAGCCAGAAAC	100		testis-specific	no specific	N
JC49	9_isotig00619	GCGTTCAGGTCAGCGTGGTGGTAG	GTGGCGGCGGGCGTGGTG	128		testis-specific	no specific	N
JC53	9_isotig00099	TGTGCCGGTAGGAAGGTTGGTCTC	CTGCCACTGCGTCACACTCTAAGC	105	ribosomal protein L8 [Litopenaeus vannamei]	testis-specific	no specific	**
JC57	9_isotig00097	GCTTCGCGGGGCCATCTGTC	ACCTCACCGTTTGGAAAAGCATCG	103		testis-specific	no specific	N
JC58	9_isotig01975	TCACTGCCCATCCGAACCACATAG	TCCCGAATTGTCCGAGTGCAAAAC	109		testis-specific	no specific	N
JC60	9_isotig02281	AGTGGTGTCGGCAGTTCGTTAGGC	CAGCGTCCGCAGGTCCACACTTAC	154		testis-specific	no specific	*
JC62	9_isotig05462	TTCAGCCGCAGGCCATCATCTC	GGTCCTATTTACGGTCGGGTGCTG	101		testis-specific	no specific	N
JC63	9_isotig00105	CGGGTGGGACGAAGGAGTCAAGGG	CGCTGCGTGTGGAGGAATGACAGG	118		testis-specific	no specific	N
JC64	9_isotig01699	CCGACTGGAGCTGGCTGGATCTGG	CCGTAGGGTGTGTGGTGGCGTCTC	127		testis-specific	no specific	N
JC67	9_isotig06519	GCGGAGTACGTTCCTTCCACCAAG	AACAGAACAGCCGTCACCAGTCC	225		testis-specific	no specific	N
JC68	9_isotig02207	TCAAGGGAGAGGGTCGCACAGAGG	GTGTTGAGGCAGCGGTGGTAGTGG	130		testis-specific	no specific	N
JC69	9_isotig09306	GCCCTCAGCAGTGAGTGTCTCCAC	TGCCACTGTCAAGACTGCCTCCTG	106		testis-specific	no specific	N
JC70	9_isotig11928	TAACAGGCCAGCGGGGTCGTTAG	ACACACCAAGTAAAGCAGCAGACC	101		testis-specific	no specific	N
JC75	9_isotig10998	AGTACGCTCTGCTGTTGTGTAGGC	TGATCGCTCATCACCGTCGCATAC	115		testis-specific	no specific	N
JC77	9_isotig01088	GCTGGAGCGTGCTCATCGAGTTGG	CCTCGCTGCGTGCCTGCTTCAG	205		testis-specific	no specific	N
JC78	9_isotig01875	GCCGTCGGGACCCTGGATGAG	AGTCACCTCCGCATCCGCACAG	246		testis-specific	no specific	N
JC80	9_isotig00433	GTGTGTGGCGGAGGGTGGGCATTG	TGGTGGACGCGGTGGAGGAGAAGG	178		testis-specific	no specific	N
JC81	9_isotig11456	CCTCCCTTCTGTCCCCAGTCTGAC	TTCCTCTGACGGTGGTGCTTCTTC	150		testis-specific	no specific	N
JC86	9_isotig01762	GCACCGTAGGCGACAAGGCAGTC	CGGGGCGGCGTCAATATGCTCAC	107	DNA-directed RNA polymerase III subunit 127.6 kDa polypeptide, putative [Perkinsus marinus ATCC 50983]	testis-specific	no specific	N
JC90	9_isotig00268	AGAGTGGTGTGTGGCGGGTCTTTG	GCGATGCGGCGATAGGCGATAGG	216	PREDICTED: protein SON-like [Cavia porcellus]	testis-specific	no specific	**
JC96	9_isotig02427	GGTGGGTGTGGAAGCCGAGAGAC	TGCTCTAACAGGCGTGCGGTACAG	125	Sox21b [Tribolium castaneum]	testis-specific	no specific	N
JC98	9_isotig03919	CTTCCCACCGCCCTGCCATTGATG	ACCTTCCACCTCCACCACCTCCAC	136	Spz2 [Litopenaeus vannamei]	testis-specific	no specific	N
JC99	9_isotig05676	GTGGGTTTTGGCATGAGGGGAGTG	GCGAGTTCTTGCATCAACCTGGAC	138	feminization 1-like [Nasonia vitripennis]	testis-specific	no specific	N
JC102	9_isotig11299	GGGTCAGGAAGGCAGCACCAATCG	TGGGGAGTCTGCTGTGGGCAAGTC	101	PREDICTED: ras-related protein Rab-5C-like [Cavia porcellus]	testis-specific	no specific	N
JC105	9_isotig04045	CAGGAGGAGAACGAGGTGCG	GCTGCTGGAGGGAGATGGAGA	202	Dmrt-like protein [Eriocheir sinensis]	testis-specific	testis-specific	\
JC106	9_G74V2LT02I3OZG	AGCAAATGACGCTCCTAATAGTTCT	TGGGTCACGGAGCAAAGATAA	164	Protein fem-1-like protein B [Acromyrmex echinatior]	testis-specific	no specific	N
* indicates significantly differential expression(P<0.05),** indicates most significantly differential expression (P<0.01). N indicates no difference.
