# Supplementary material for: Transcriptome analysis of the differences in gene expression between testis and ovary in green mud crab (Scylla paramamosain)
Source: BMC Genomics. 2014 Jul 11;15(1):585. doi: 10.1186/1471-2164-15-585 (PMC4124137; doi:10.1186/1471-2164-15-585)
Supplement: Supplementary file 2 — Additional file 2: Electrophoretic result (Figure S1) and expression pattern (Figure S2) for Sp-VgR from green mud crab tissues in different stages of developing ovaries by qRT-PCR. (ZIP 45 KB) [file 12864_2013_6318_MOESM2_ESM.zip › 9622841049436572_add9.xlsx]

## Sheet: Sheet1
Table S7 Semi-quantitative PCR confirmation of ovary-specifically expressed transcripts of S. paramamosain
Experiment No.	Sequence Name	Forward primer (5'to 3')	Reverse primer (5'to 3')	size(bp)	Annotation	Bioinformatics analysis	Semi-quantitive PCR validation	qPCR validation (T-Test)
LC03	7_isotig00607	AGCCGCTGTAACTAATAACAAGC	TCAGGCAAAGGCATACAAGAG	180		ovary-specific	ovary-specific	\
LC04	7_isotig00928	TCTGAAGTCACGGGAACGC	TGGACGCCAGAAGAACGAG	192		ovary-specific	ovary-specific	\
LC07	7_isotig00119	ACCTTACCCATACAACCCCTACA	TGCTGCCACAGCAGAACCTC	163		ovary-specific	ovary-specific	\
LC14	7_isotig00492	GCGTCGGTCTCCTGATTGCT	TGAACTCGCCCCATTACTTGAA	182		ovary-specific	ovary-specific	\
LC15	7_isotig00563	AGCCGCTGGGTTCAGGTTT	CCGTGGTTTATAGGCGTGGG	198		ovary-specific	ovary-specific	\
LC18	7_isotig03957	GGTAGGGGTGAGGGGCTAAT	CGTGGCGTGAAGACGAAAA	212		ovary-specific	ovary-specific	\
LC21	7_isotig00913	GTGTATGGAATCGCTGTGCTC	TTTTGCCGCTGTTGTTGC	189		ovary-specific	ovary-specific	\
LC26	7_isotig00165	GCCGCCTTCATCCCTTCTA	CAGCCAACTCACGAGTCTCACGAT	111		ovary-specific	ovary-specific	\
LC28	7_isotig00056	TGACCGTGCAAAGGTAGCATAATC	ATTTATACCATTGTCGCCCCAACC	245		ovary-specific	ovary-specific	\
LC30	7_isotig00099	CGTCGTCCGAGGGTCATCAT	TGTTCAAGAAAGCCCCAGTG	230		ovary-specific	ovary-specific	\
LC33	7_isotig01344	ATGTTAAATGGGACCGAAGTGC	AGCGATGGCGAAGGTGTTG	197		ovary-specific	ovary-specific	\
LC35	7_isotig02169	GACTGCTGCCACTGGTTCTG	CTTCCGCAAGCTGCTACATC	130		ovary-specific	ovary-specific	\
LC47	7_isotig02907	AGGCTGGCAAGGCACTCTGTCC	AAACTACGCTGGCCCTCCTTCACG	124		ovary-specific	ovary-specific	\
LC48	7_isotig00129	GCACAATTCCACGGGCGGGTAACG	GGGACACGAGCCAGAGAGCCAGAG	150		ovary-specific	ovary-specific	\
LC49	7_isotig01235	CAGCATCAGCACGCCGTCATCAC	GCAGTGTGGCATGTGGGAGATGG	119		ovary-specific	ovary-specific	\
LC53	7_isotig08857	GAGTGAGGAGACTGGCGGCTTTGC	CCGCGCCCTCTACCAGGAGTACAG	105		ovary-specific	ovary-specific	\
LC54	7_isotig06806	TGATGGGCGTGATGCTCTGAACTC	GCTCCACCAGGCAACAGGATACC	248		ovary-specific	ovary-specific	\
LC56	7_isotig03792	TGCTGGCTGCCCTCTAATGCTGTC	ATGAGTGTGGTCCGTGGCGTGAAG	152		ovary-specific	ovary-specific	\
LC57	7_isotig00791	CAGAAACGATCCCTGCCACACACG	AGACGGGTGGTGCTCAAGGGTAAG	227		ovary-specific	ovary-specific	\
LC60	7_isotig00672	AGAGCACGAGGGAGGCAGAGGATG	CTACCTACCGCAGTGCCGTGTCAG	155		ovary-specific	ovary-specific	\
LC62	7_isotig00281	TGGTGTGGTTGTGTTGGGCTGGAC	CGTGCATGGCGGCGTAGTAAACCC	192		ovary-specific	ovary-specific	\
LC65	7_isotig01960	CGGTGACAGACAAGCCAAAGAAGG	TCTTTCTCCGCCTCTTCCTCTTCG	128		ovary-specific	ovary-specific	\
LC71	7_isotig00527	GGCACCACCGAACCCAGGGAAGC	GGTCGTTGGGCTCGGCGGGAAG	187		ovary-specific	ovary-specific	\
LC81	7_isotig03445	GCCAGGCACACACGCACACAAG	CCCATTGCCAAGTCCTCCGTCCTC	210	PREDICTED: similar to eukaryotic translation elongation factor 1 delta (guanine nucleotide exchange protein) [Taeniopygia guttata]	ovary-specific	ovary-specific	\
LC83	7_isotig00495	GGGGAAGCAGAGGCACCGAAGGAG	AGCAGCCACCACACCAGCACACTC	237	PREDICTED: synaptic vesicle membrane protein VAT-1 homolog-like [Bombus impatiens]与细胞增殖无关	ovary-specific	ovary-specific	\
LC84	7_isotig04165	CCGCTGCCATCACTCTCATTCTCG	CCCGCTTGCTGCCACTGTATCAC	159	glutaredoxin-2, mitochondrial [Danio rerio]	ovary-specific	ovary-specific	\
LC85	7_isotig05500	GCCCTCCAAACCTATCAGCCAGAC	TCGCCCTGAAAGCCAAAGTCTTCG	213	PREDICTED: sialin-like [Bombus impatiens]	ovary-specific	ovary-specific	\
LC88	7_isotig00488	CTGGGTGGCGGCGTCGTTCC	TGTCTGGCACTGGCATGGCTCATC	228	Sodium- and chloride-dependent glycine transporter 2 [Acromyrmex echinatior]	ovary-specific	ovary-specific	\
LC93	7_isotig00475	CCGCACACAGGAGAGCCGAAAGAC	TGTACGGGCGACGGTGGAGGTG	137	serine protease-like protein [Fenneropenaeus chinensis]	ovary-specific	ovary-specific	\
LC94	7_isotig00832	CGTCACAGAGGAGCCGAATGGAAG	TCCTACCATCACCGCTTTGCCAAC	245	pacifastin light chain precursor [Pacifastacus leniusculus]	ovary-specific	ovary-specific	\
LC97	7_isotig00779	CCTCGGTACATGCGTGTGGCTCAG	AGGCTCCCCAAGGTCACAGTCAAC	204	DPH5 homolog-like [Strongylocentrotus purpuratus]	ovary-specific	ovary-specific	\
LC100	7_isotig01441	TCCTATCGCCTAAGCCACAGA	TTTATGGTGTTCTGACAGCAGTAGAG	187	PREDICTED: similar to prostaglandin E synthase 2 [Tribolium castaneum]	ovary-specific	ovary-specific	\
LC102	7_isotig05354	TCCACCAGCGGCACCCTT	CAACCCAATTCTGTCTTATCCATCTTC	125	retinoid X receptor splice variant RXR-II [Carcinus maenas]	ovary-specific	ovary-specific	\
LC05	7_isotig00461	CAGCTCACTACAAACAGTCAACCC	GTGGAATTTCCTTGGTGCTTCTGG	241		ovary-specific	no specific	N
LC09	7_isotig00058	CCGCTGGGGTGAGGTTGAGGTG	AGTGGAGGAGGACGGAGCATAGGG	127		ovary-specific	no specific	N
LC10	7_isotig00847	CGAGCCCAAGACAACCGTGACTG	CGCTCAATGGATGGCTGGGTCAAG	178		ovary-specific	no specific	N
LC11	7_isotig04671	TCAAGTCATGGCGGGACCGA	AGGGCCTGGGAGCAACAACA	144		ovary-specific	no specific	**
LC12	7_isotig00161	CGTTGGCCGGGTTGGGAGTAACAC	TTAGCGTTCCTCAAGGCGGTCTGC	164		ovary-specific	no specific	N
LC17	7_isotig00147	GCCGCCTCCGCCACAACAAC	GCACATTGAGCACCGCCTCTTCAG	150		ovary-specific	no specific	N
LC20	7_isotig01820	TAGCGAGTGTCGGCGCTTGT	GGCAGTGGGGTTGAGTGGAT	209		ovary-specific	no specific	N
LC23	7_isotig00894	GGGCTTGAAGGCTTGAAGGTCGTG	AAGGAGGCGGTGAAGGAGTGAAGG	156		ovary-specific	no specific	*
LC25	7_isotig01505	GTTCTGCCATCCCCTGCGTTTTG	ACCTCATCCTACCCACAACTCCAC	110		ovary-specific	no specific	**
LC27	7_isotig00599	TCGAGACTGCTGCCACTGGTTCTG	CTCTTCCAGCGTGCTGCGTTGTG	172		ovary-specific	no specific	*
LC41	7_isotig07899	TGAAGCACAGACAGAGCAACACAC	TCATCCTGCTGGTGTAGTGGTTGG	100		ovary-specific	no specific	N
LC42	7_isotig00105	ACTGGAAGCCAGCTTGAACTGTCG	AGGCTGAGGCATTGCAGGAAATGG	104		ovary-specific	no specific	N
LC51	7_isotig01593	GCCGGGTATCCTAGAGGCCATTG	AGCTCCCTGGATGCTATCTTCCG	127		ovary-specific	no specific	N
LC55	7_isotig00037	GGGAGGAGGAGTCAGAGGGGAGAG	GCCTCAGACTGGGACACATCTAGC	181		ovary-specific	no specific	N
LC58	7_isotig01669	AACCTCTCCCTGTGCTTCTCAGTG	CAAGGGTAGGTGGGGATGCAACTG	129		ovary-specific	no specific	N
LC59	7_isotig08652	CCAGTCCCTCCCTGCCCATCCC	CTGGGAGAGGCTGGGGAAGGAGAG	115		ovary-specific	no specific	N
LC61	7_isotig08162	TCCTCCTCCTCCTCCTCCCTTCAC	GGATGGTGCGGTAGCCTTGCC	106		ovary-specific	no specific	N
LC66	7_isotig07989	AGAACCAAGCCAGGTGCCGTACAG	AGTGTGATGGTCTTCCCCGTCAGG	106		ovary-specific	no specific	*
LC69	7_isotig03256	ACCAACCCTTTTCACCCCTGTCTG	GGCTTCGGTCGTCGTGAGGAAC	107		ovary-specific	no specific	**
LC70	7_isotig02194	GCGGCCTCACTGCACAAGACTTTC	ACAGAAGCAGGCAGGGAGTTCCAG	135		ovary-specific	no specific	N
LC72	7_isotig00149	CCCACTCACCTGCCCTTGCCTTCC	GCATCCGCTATTCGGGCTCGCTTC	101		ovary-specific	no specific	N
LC74	7_isotig01318	GATCACTGTTCTGGCCTCGCTGAC	CGTGTGTCGCTGTTGTGTTGTGTG	103		ovary-specific	no specific	N
LC75	7_isotig06366	GCAGCCTCCAGCAGTGTAGCAAG	CCCTTCACCACCACAACCAGTGC	101		ovary-specific	no specific	N
LC76	7_isotig00151	CACTCATTTGAACGCTCCCCACTG	ACGCCGGGTATCAATAAGGCAGAC	100		ovary-specific	no specific	N
LC78	7_isotig06355	TCTGCTGCCACGTCCTCCTTTGTC	ACCACCCTCAAGGACTTGCCCAAG	134	thymosin beta [Scylla paramamosain]	ovary-specific	no specific	**
LC79	7_isotig00055	GGGAGGTCGTCACGTCAGGGTCAC	ACGCTGAGCTGGCCTTAGGACACC	214	putative senescence-associated protein [Pisum sativum]	ovary-specific	no specific	N
LC86	7_isotig03417	TGGTTCTTGGTGCGGGCATGAAGG	GCGGGTGGTGGAGTACCTGCTGAG	159	PREDICTED: protein phosphatase 1 regulatory subunit 16A-like [Bombus impatiens]	ovary-specific	no specific	N
LC87	7_isotig01108	CCGCAACCTCTGTGTGGCTCCTC	GGTGGTGCTTTGGTGCTGGTGTTG	138	adenine nucleotide translocase 2 [Litopenaeus vannamei]	ovary-specific	no specific	*
LC89	7_isotig04177	ATTCTGCCTCGTCGTCAGCGGTTG	CGGCGAGGGCATGGATGAGATGG	110	tubulin beta [Clonorchis sinensis]	ovary-specific	no specific	*
LC90	7_isotig07544	ACGCCTTCGTCAGGAGGACACATC	CTTGGGGATCGGGAAGCCCTTGG	160	minos transposase [Drosophila hydei]	ovary-specific	no specific	N
LC91	7_isotig03376	CCACCCGCAGGCCAGACAGC	CCTTCCACACCGACCATCCGACAC	125	ribosomal protein L35 [Scylla paramamosain]	ovary-specific	no specific	*
LC95	7_isotig05770	CGGTGAAGGACGCCATCTCTTGTG	AGGTGCTGGCTGTGGTAGGTGTTC	172	Aldose reductase [Acromyrmex echinatior]	ovary-specific	no specific	N
LC98	7_isotig03105	AACTGCCGCTATAACCCAACAACG	CCCACTGTGGCTACTGCTTTCTTG	104	cathepsin L [Penaeus monodon]	ovary-specific	no specific	N
LC101	7_isotig05576	CCGCTGAACTTTGCCTTGAA	GTGTTTGTTTGGATTGGTCGC	161	PREDICTED: similar to flightless-1 [Tribolium castaneum]	ovary-specific	no specific	N
LC103	7_isotig05493	GGCAGCAACAGATTGAAAACG	AGACAAGCCAAGCAATACAACATC	155	Ran protein [Penaeus monodon] 一种小G蛋白，在日本囊对虾（王志勇）中已做	ovary-specific	no specific	N
* indicates significantly differential expression(P<0.05),** indicates most significantly differential expression (P<0.01). N indicates no difference.
